# Supplementary material for: Cancer awareness among adolescents in second-level education: a mixed methods systematic review
Source: Health Educ Res. 2025 May 12;40(3):cyaf014. doi: 10.1093/her/cyaf014 (PMC12068056; doi:10.1093/her/cyaf014)
Supplement: cyaf014_Supp [file cyaf014_Supp.zip]

Archive with 4 entries (4 files):
- Supplementary File  SI A PRISMA Checklist.docx
- Supplementary File SI B Search strategy.docx
- Supplementary File SI C Long extraction.docx
- Supplementary File SI D Quality appraisal.docx
